# Supplementary material for: Effects of Basic Amino Acids and Their Derivatives on SARS-CoV-2 and Influenza-A Virus Infection
Source: Viruses. 2021 Jul 4;13(7):1301. doi: 10.3390/v13071301 (PMC8310019; doi:10.3390/v13071301)
Supplement: Supplementary file 1 [file viruses-13-01301-s001.zip]

Archive with 1 entries (1 files):
- viruses-1240724-supplementary.pdf
